# Supplementary material for: Can Biomarkers Predict Kidney Function Recovery and Mortality in Patients with Critical COVID-19 and Acute Kidney Injury?
Source: Diagnostics (Basel). 2025 Aug 5;15(15):1960. doi: 10.3390/diagnostics15151960 (PMC12346628; doi:10.3390/diagnostics15151960)
Supplement: Supplementary file 1 [file diagnostics-15-01960-s001.zip]

Archive with 1 entries (1 files):
- diagnostics-3708634-supplementary.pdf
